# Supplementary material for: An anionic ligand snap-locks a long-range interaction in a magnesium-folded riboswitch
Source: Nat Commun. 2022 Jan 11;13:207. doi: 10.1038/s41467-021-27827-y (PMC8752731; doi:10.1038/s41467-021-27827-y)
Supplement: Supplementary file 3 — Source Data [file 41467_2021_27827_MOESM3_ESM.xlsx]

## Sheet: Figure 2c
Figure 2c
			Percent static traces in docked state
		[Mg2+] (mM)	Without F-	With 1 mM F-
		0	0	0
		1	5	32
		2	10	52
		5	32	63
		10	40

## Sheet: Figure 2d
Figure 2d
		[Mg2+] (mM)	kdock (s-1)	kundock (s-1)
		0	2.62 ± 0.18	3.03 ± 0.15
		1	1.15 ± 0.34	0.59 ± 0.09
		2	0.46 ± 0.18	0.61 ± 0.27
		5	0.90 ± 0.25	0.38 ± 0.07
		10	1.30 ± 0.50	0.51 ± 0.26
		2 mM Mg2+ & 1 mM F-	0.64 ± 0.12	0.67 ± 0.49

## Sheet: Figure 2e
Figure 2e
		[Mg2+] (mM)	kdock (s-1)	kundock (s-1)
		0	1.77 ± 0.15	3.57 ± 0.60
		1	1.84 ± 0.20	0.50 ± 0.04
		2	1.39 ± 0.09	0.47 ± 0.18
		5	1.13 ± 0.03	0.47 ± 0.37
		10	0.73 ± 0.06	0.44 ± 0.26
		2 mM Mg2+ & 1 mM F-	2.08 ± 0.05	1.28 ± 0.30

## Sheet: Figure 4d
Figure 4d
			Percent static traces in docked state
			RNA64	EC64
		2 mM Mg2+	10	28
		2 mM Mg2+ & 1 mM F-	52	69

## Sheet: Figure 4e
Figure 4e
			RNA64	EC64
		kdock (s-1)	1.39 ± 0.09	3.6 ± 0.22
		kundock (s-1)	0.47 ± 0.19	0.53 ± 0.20

## Sheet: Supplementary Figure 1c
Supplementary Figure 1c
			Pause half-life (s) in absence of F-						Pause half-life (s) in presence of F-
		Pauses	set1	set2		Average	S.D.		set1	set2		Average	S.D.
		U30	16.05	26.55		21.3	7.42462		21.75	18.12		19.935	2.5668
		U34	34.25	20.07		27.16	10.0268		29.37	28.21		28.79	0.820244
		U41	18.85	15.37		17.11	2.46073		29.57	28.33		28.95	0.876812
		U48	14.81	10.42		12.615	3.1042		28.74	31.55		30.145	1.98697
		U72	57.68	46.89		52.285	7.62968

## Sheet: Supplementary Figure 4
Supplementary Figure 4
		[Mg2+] (mM)	Docked State Fraction
		0	0.36459
		1	0.566
		2	0.73786
		5	0.79992
		10	0.80419

## Sheet: Supplementary Figure 6
Supplementary Figure 6
			RNA64	EC64
		kdock (s-1)	0.46 ± 0.18	1.76 ± 1.2
		kundock (s-1)	0.61 ± 0.27	0.3 ± 0.1
